# Supplementary material for: Over 200,000 kilometers of free-flowing river habitat in Europe is altered due to impoundments
Source: Nat Commun. 2023 Oct 9;14:6289. doi: 10.1038/s41467-023-40922-6 (PMC10562483; doi:10.1038/s41467-023-40922-6)
Supplement: Supplementary file 3 — Supplementary Data 1 [file 41467_2023_40922_MOESM3_ESM.xlsx]

## Sheet: legend
Tab name	Description	Values
HP	Step 2. Habitat preference (HP) index indicating how important are particular habitat characteristics for fish Habitat Use Guilds	0 – not important; 0.5 – moderately important; 1 – very important
HA	Step 2. Assessment matrix of Habitat Alteration (HA) on different habitat characteristics with respect to relative habitat change	0 – major reduction, 0.5 – slight reduction; 1 – no change; 1.5 – slight increase; 2.0 – major increase
AHS	Step 2. Atlered Habitat Suitability (AHS) index	0-2
sum_AHS	Summary table: sum of the Altered Haitat Suitability (AHS) index normalized by Ponding Sensitivity Index (PSI)	0-2
GP	Step 3. Habitat Use Guild propoprtions (GP)	0-1
wRHP	Step 6. Weighted Riverine Habitat proportion (wRHp, %)	0-100
FCMacHT_sensitivity	Step 5. FCMacHT sensitivity	0-100
wRHP color scheme
	severe habitat alteration (≤25%)
	major habitat alteration (26-50%)
	substantial habitat alteration (51-75%)
	moderate habitat alteration (76-90%)
	low habitat alteration (>90%)
FCMacHT sensitivity color scheme
	highest sensitivity (> 55% of preferred habitat characteristics potentially affected)
	moderate sensitivity (45-55% of prefered habitat may be potentially affected)
	lowest sensitivity (< 45% of preferred habitat characteristics potentially affected)
FCMacHT type	FCMacHT name
1	Pan-European calcareous headwater streams
2	Mountain, Alpine rivers
3	Central European sub-mountain and lowland rivers
4	Calcareous Alpine and highland rivers
5	Continental upland and lowland headwater streams
6	Boreal lowland rivers
7	Nemoral lowland rivers
8	Mediterranean mountain and upland rivers
9	South European plains and highland rivers
10	Mediterranean lowland rivers
11	Western European and Atlantic lowland rivers
12	Lowland organic rivers
13	Boreal mountain and highland rivers
14	North Atlantic lowland and upland rivers
15	North Atlantic peatland rivers

## Sheet: HP
Habitat preferences (HP)		Habitat Use Guilds
		Intolerant highly rheophilic species	Rheophilic benthic species preferring sandy-gravel bottom substrate	Rheophilic water column species preferring sandy-gravel bottom substrate	Limnophilic benthic species of moderate tolerance	Limnophilic water column species of moderate tolerance	Intolerant rheophilic benthic species preferring detritus or pelal bottom substrate	Intolerant water column species	Limnophilic lithophilic species of moderate tolerance	Limnophilic phytophilic species of moderate tolerance	Benthic species of moderate tolerance	Tolerant generalist species
Habitat attribute	Guild no.	1	2	3	4	5	6	7	8	9	10	11
1	high velocity	1	0.5	0.5	0	0	1	1	0.5	0	0.5	0
2	low velocity	0	0	0.5	1	1	0.5	0	1	1	0	0.5
3	deep areas	0.5	0	1	1	1	0	1	0.5	0.5	0.5	1
4	shallows	0.5	0.5	0.5	0.5	1	1	0	0	1	0	0
5	interstitial space	1	1	0.5	0	0	0.5	0.5	0.5	0	1	0
6	sand	0	0	0	0.5	1	0.5	0	0	1	0	0.5
7	mud	0	0	0	1	1	0.5	0	0	1	0	1
8	gravel	1	1	1	0	0	0.5	1	1	0	1	0
9	boulder	1	1	0.5	0	0	0.5	0.5	0.5	0	0.5	0
10	woody debris	1	0.5	1	0.5	0	1	1	1	0.5	1	0
11	oxygenated water	1	0.5	0.5	0	0	1	1	0.5	0	0.5	0
12	cold water	1	1	0.5	0	0	1	1	0	0	0.5	0
13	low trophic level	1	1	0.5	0.5	0.5	0.5	1	0.5	0	0.5	0
14	rheophilic macrophytes, mosses	0.5	1	0.5	0.5	0	0	1	0	0	1	0
15	macrophytes	0	0	0	0.5	0.5	0	0	0	1	0	0.5
16	canopy shading	1	0.5	1	0	0	1	0.5	0.5	1	0.5	0
17	overhanging vegetation	0.5	0	0.5	0	0	0.5	0	0	1	0	0
18	undercut bank	0.5	1	1	0.5	0	0.5	0.5	0.5	0	1	0
19	floodplain accessibility	0	0	0	0	1	0.5	0	0	1	0	0.5
20	habitat continuity	1	1	1	0	0	1	1	1	0.5	0.5	0
21	habitat stability	0.5	1	0.5	0.5	0	1	0.5	0.5	0.5	1	0
	Ponding Sensitivity Index (PSI)	13	11.5	11.5	7	7	13	11.5	8.5	10	10	4

## Sheet: HA
Habitat alteration (HA)		Barrier types
Habitat attributes		Dam	Weir	Sluice	Culvert	Ford	Ramp
1	high velocity	0	0	0	0.5	0.5	0.5
2	low velocity	2	1.5	1.5	1.5	1.5	1.5
3	deep areas	2	1.5	1.5	1	1	1.5
4	shallows	0	0	0	1	1	1
5	interstitial space	0	0	0	0.5	0.5	0.5
6	sand	2	1.5	1.5	1.5	1	1
7	mud	2	1.5	1.5	1.5	1	1
8	gravel	0	0	0	0.5	1	0.5
9	boulder	0	0.5	0.5	1	1	1.5
10	woody debris	0	0.5	0.5	0.5	1	1
11	oxygenated water	0	0.5	0.5	1	1	1
12	cold water	0	0	0	1	1	1
13	low trophic level	0	0.5	0.5	1	1	1
14	rheophilic macrophytes, mosses	0	0	0	0.5	0.5	0.5
15	macrophytes	2	1.5	1	1	1	1
16	canopy shading	0	0.5	0.5	1	1	1
17	overhanging vegetation	0	0	0.5	1	1	1
18	undercut bank	0	0	0.5	0.5	1	1
19	floodplain accessibility	0	0.5	0.5	1	1	1
20	habitat continuity	0	0	0.5	0	0.5	0.5
21	habitat stability	0	0.5	0.5	1	1	1
	Number of “no change” cases	0	0	1	11	16	13

## Sheet: AHS
Atlered Habitat Suitability (AHS) index		Barrier type
		DAM											WEIR											SLUICE											CULVERT											FORD
	Habitat Use Guilds	Intolerant highly rheophilic species	Rheophilic benthic species preferring sandy-gravel bottom substrate	Rheophilic water column species preferring sandy-gravel bottom substrate	Limnophilic benthic species of moderate tolerance	Limnophilic water column species of moderate tolerance	Intolerant rheophilic benthic species preferring detritus or pelal bottom substrate	Intolerant water column species	Limnophilic lithophilic species of moderate tolerance	Limnophilic phytophilic species of moderate tolerance	Benthic species of moderate tolerance	Tolerant generalist species	Intolerant highly rheophilic species	Rheophilic benthic species preferring sandy-gravel bottom substrate	Rheophilic water column species preferring sandy-gravel bottom substrate	Limnophilic benthic species of moderate tolerance	Limnophilic water column species of moderate tolerance	Intolerant rheophilic benthic species preferring detritus or pelal bottom substrate	Intolerant water column species	Limnophilic lithophilic species of moderate tolerance	Limnophilic phytophilic species of moderate tolerance	Benthic species of moderate tolerance	Tolerant generalist species	Intolerant highly rheophilic species	Rheophilic benthic species preferring sandy-gravel bottom substrate	Rheophilic water column species preferring sandy-gravel bottom substrate	Limnophilic benthic species of moderate tolerance	Limnophilic water column species of moderate tolerance	Intolerant rheophilic benthic species preferring detritus or pelal bottom substrate	Intolerant water column species	Limnophilic lithophilic species of moderate tolerance	Limnophilic phytophilic species of moderate tolerance	Benthic species of moderate tolerance	Tolerant generalist species	Intolerant highly rheophilic species	Rheophilic benthic species preferring sandy-gravel bottom substrate	Rheophilic water column species preferring sandy-gravel bottom substrate	Limnophilic benthic species of moderate tolerance	Limnophilic water column species of moderate tolerance	Intolerant rheophilic benthic species preferring detritus or pelal bottom substrate	Intolerant water column species	Limnophilic lithophilic species of moderate tolerance	Limnophilic phytophilic species of moderate tolerance	Benthic species of moderate tolerance	Tolerant generalist species	Intolerant highly rheophilic species	Rheophilic benthic species preferring sandy-gravel bottom substrate	Rheophilic water column species preferring sandy-gravel bottom substrate	Limnophilic benthic species of moderate tolerance
Habitat attributes	Guild no.	1	2	3	4	5	6	7	8	9	10	11	1	2	3	4	5	6	7	8	9	10	11	1	2	3	4	5	6	7	8	9	10	11	1	2	3	4	5	6	7	8	9	10	11	1	2	3	4
1	high velocity	0	0	0	0	0	0	0	0	0	0	0	0	0	0	0	0	0	0	0	0	0	0	0	0	0	0	0	0	0	0	0	0	0	0.5	0.25	0.25	0	0	0.5	0.5	0.25	0	0.25	0	0.5	0.25	0.25	0
2	low velocity	0	0	1	2	2	1	0	2	2	0	1	0	0	0.75	1.5	1.5	0.75	0	1.5	1.5	0	0.75	0	0	0.75	1.5	1.5	0.75	0	1.5	1.5	0	0.75	0	0	0.75	1.5	1.5	0.75	0	1.5	1.5	0	0.75	0	0	0.75	1.5
3	deep areas	1	0	2	2	2	0	2	1	1	1	2	0.75	0	1.5	1.5	1.5	0	1.5	0.75	0.75	0.75	1.5	0.75	0	1.5	1.5	1.5	0	1.5	0.75	0.75	0.75	1.5	0.5	0	1	1	1	0	1	0.5	0.5	0.5	1	0.5	0	1	1
4	shallows	0	0	0	0	0	0	0	0	0	0	0	0	0	0	0	0	0	0	0	0	0	0	0	0	0	0	0	0	0	0	0	0	0	0.5	0.5	0.5	0.5	1	1	0	0	1	0	0	0.5	0.5	0.5	0.5
5	interstitial space	0	0	0	0	0	0	0	0	0	0	0	0	0	0	0	0	0	0	0	0	0	0	0	0	0	0	0	0	0	0	0	0	0	0.5	0.5	0.25	0	0	0.25	0.25	0.25	0	0.5	0	0.5	0.5	0.25	0
6	sand	0	0	0	1	2	1	0	0	2	0	1	0	0	0	0.75	1.5	0.75	0	0	1.5	0	0.75	0	0	0	0.75	1.5	0.75	0	0	1.5	0	0.75	0	0	0	0.75	1.5	0.75	0	0	1.5	0	0.75	0	0	0	0.5
7	mud	0	0	0	2	2	1	0	0	2	0	2	0	0	0	1.5	1.5	0.75	0	0	1.5	0	1.5	0	0	0	1.5	1.5	0.75	0	0	1.5	0	1.5	0	0	0	1.5	1.5	0.75	0	0	1.5	0	1.5	0	0	0	1
8	gravel	0	0	0	0	0	0	0	0	0	0	0	0	0	0	0	0	0	0	0	0	0	0	0	0	0	0	0	0	0	0	0	0	0	0.5	0.5	0.5	0	0	0.25	0.5	0.5	0	0.5	0	1	1	1	0
9	boulder	0	0	0	0	0	0	0	0	0	0	0	0.5	0.5	0.25	0	0	0.25	0.25	0.25	0	0.25	0	0.5	0.5	0.25	0	0	0.25	0.25	0.25	0	0.25	0	1	1	0.5	0	0	0.5	0.5	0.5	0	0.5	0	1	1	0.5	0
10	woody debris	0	0	0	0	0	0	0	0	0	0	0	0.5	0.25	0.5	0.25	0	0.5	0.5	0.5	0.25	0.5	0	0.5	0.25	0.5	0.25	0	0.5	0.5	0.5	0.25	0.5	0	0.5	0.25	0.5	0.25	0	0.5	0.5	0.5	0.25	0.5	0	1	0.5	1	0.5
11	oxygenated water	0	0	0	0	0	0	0	0	0	0	0	0.5	0.25	0.25	0	0	0.5	0.5	0.25	0	0.25	0	0.5	0.25	0.25	0	0	0.5	0.5	0.25	0	0.25	0	1	0.5	0.5	0	0	1	1	0.5	0	0.5	0	1	0.5	0.5	0
12	cold water	0	0	0	0	0	0	0	0	0	0	0	0	0	0	0	0	0	0	0	0	0	0	0	0	0	0	0	0	0	0	0	0	0	1	1	0.5	0	0	1	1	0	0	0.5	0	1	1	0.5	0
13	low trophic level	0	0	0	0	0	0	0	0	0	0	0	0.5	0.5	0.25	0.25	0.25	0.25	0.5	0.25	0	0.25	0	0.5	0.5	0.25	0.25	0.25	0.25	0.5	0.25	0	0.25	0	1	1	0.5	0.5	0.5	0.5	1	0.5	0	0.5	0	1	1	0.5	0.5
14	rheophilic macrophytes, mosses	0	0	0	0	0	0	0	0	0	0	0	0	0	0	0	0	0	0	0	0	0	0	0	0	0	0	0	0	0	0	0	0	0	0.25	0.5	0.25	0.25	0	0	0.5	0	0	0.5	0	0.25	0.5	0.25	0.25
15	macrophytes	0	0	0	1	1	0	0	0	2	0	1	0	0	0	0.75	0.75	0	0	0	1.5	0	0.75	0	0	0	0.5	0.5	0	0	0	1	0	0.5	0	0	0	0.5	0.5	0	0	0	1	0	0.5	0	0	0	0.5
16	canopy shading	0	0	0	0	0	0	0	0	0	0	0	0.5	0.25	0.5	0	0	0.5	0.25	0.25	0.5	0.25	0	0.5	0.25	0.5	0	0	0.5	0.25	0.25	0.5	0.25	0	1	0.5	1	0	0	1	0.5	0.5	1	0.5	0	1	0.5	1	0
17	overhanging vegetation	0	0	0	0	0	0	0	0	0	0	0	0	0	0	0	0	0	0	0	0	0	0	0.25	0	0.25	0	0	0.25	0	0	0.5	0	0	0.5	0	0.5	0	0	0.5	0	0	1	0	0	0.5	0	0.5	0
18	undercut bank	0	0	0	0	0	0	0	0	0	0	0	0	0	0	0	0	0	0	0	0	0	0	0.25	0.5	0.5	0.25	0	0.25	0.25	0.25	0	0.5	0	0.25	0.5	0.5	0.25	0	0.25	0.25	0.25	0	0.5	0	0.5	1	1	0.5
19	floodplain accessibility	0	0	0	0	0	0	0	0	0	0	0	0	0	0	0	0.5	0.25	0	0	0.5	0	0.25	0	0	0	0	0.5	0.25	0	0	0.5	0	0.25	0	0	0	0	1	0.5	0	0	1	0	0.5	0	0	0	0
20	habitat continuity	0	0	0	0	0	0	0	0	0	0	0	0	0	0	0	0	0	0	0	0	0	0	0.5	0.5	0.5	0	0	0.5	0.5	0.5	0.25	0.25	0	0	0	0	0	0	0	0	0	0	0	0	0.5	0.5	0.5	0
21	habitat stability	0	0	0	0	0	0	0	0	0	0	0	0.25	0.5	0.25	0.25	0	0.5	0.25	0.25	0.25	0.5	0	0.25	0.5	0.25	0.25	0	0.5	0.25	0.25	0.25	0.5	0	0.5	1	0.5	0.5	0	1	0.5	0.5	0.5	1	0	0.5	1	0.5	0.5
	Composite Altered Habitat Suitability index (Composite AHS)	1	0	3	8	9	3	2	3	9	1	7	3.5	2.25	4.25	6.75	7.5	5	3.75	4	8.25	2.75	5.5	4.5	3.25	5.5	6.75	7.25	6	4.5	4.75	8.5	3.5	5.25	9.5	8	8.5	7.5	8.5	11	8	6.25	10.75	6.75	5	11.25	9.75	10.5	7.25
	Remaining habitat proportion (RHp)	0.0769231	0	0.26087	1.14286	1.28571	0.230769	0.173913	0.352941	0.9	0.1	1.75	0.269231	0.195652	0.369565	0.964286	1.07143	0.384615	0.326087	0.470588	0.825	0.275	1.375	0.346154	0.282609	0.478261	0.964286	1.03571	0.461538	0.391304	0.558824	0.85	0.35	1.3125	0.730769	0.695652	0.73913	1.07143	1.21429	0.846154	0.695652	0.735294	1.075	0.675	1.25	0.865385	0.847826	0.913043	1.03571
[truncated: 18 more columns]

## Sheet: sum_AHS
Summary table: remaining habitat proportion (RHp)		Habitat Use Guild
	Barrier type	Intolerant highly rheophilic species	Rheophilic benthic species preferring sandy-gravel bottom substrate	Rheophilic water column species preferring sandy-gravel bottom substrate	Limnophilic benthic species of moderate tolerance	Limnophilic water column species of moderate tolerance	Intolerant rheophilic benthic species preferring detritus or pelal bottom substrate	Intolerant water column species	Limnophilic lithophilic species of moderate tolerance	Limnophilic phytophilic species of moderate tolerance	Benthic species of moderate tolerance	Tolerant generalist species	Sum	Mean
Remaining habitat proportion (RHp)	Dam	0.0769231	0	0.26087	1.14286	1.28571	0.230769	0.173913	0.352941	0.9	0.1	1.75	6.27399	0.570363
	Weir	0.269231	0.195652	0.369565	0.964286	1.07143	0.384615	0.326087	0.470588	0.825	0.275	1.375	6.52645	0.593314
	Sluice	0.346154	0.282609	0.478261	0.964286	1.03571	0.461538	0.391304	0.558824	0.85	0.35	1.3125	7.03119	0.639199
	Culvert	0.730769	0.695652	0.73913	1.07143	1.21429	0.846154	0.695652	0.735294	1.075	0.675	1.25	9.72837	0.884397
	Ford	0.865385	0.847826	0.913043	1.03571	1.07143	0.923077	0.847826	0.941176	1.025	0.85	1.0625	10.383	0.943907
	Ramp	0.884615	0.847826	0.934783	1.10714	1.14286	0.923077	0.869565	0.941176	1.05	0.85	1.1875	10.7385	0.976231

## Sheet: GP
		Fish guilds
		Intolerant highly rheophilic species	Rheophilic benthic species preferring sandy-gravel bottom substrate	Rheophilic water column species preferring sandy-gravel bottom substrate	Limnophilic benthic species of moderate tolerance	Limnophilic water column species of moderate tolerance	Intolerant rheophilic benthic species preferring detritus or pelal bottom substrate	Intolerant water column species	Limnophilic lithophilic species of moderate tolerance	Limnophilic phytophilic species of moderate tolerance	Benthic species of moderate tolerance	Tolerant generalist species	Sum
		1	2	3	4	5	6	7	8	9	10	11
FCMacHT	1	0.480077	0.120019	0.240038	0	0	0	0	0	0	0	0.159866	1
	2	0.545554	0.181669	0.272777	0	0	0	0	0	0	0	0	1
	3	0.183959	0.122517	0.367918	0.0614422	0	0.0459897	0	0	0.0735835	0.0526122	0.0919794	1
	4	0.135918	0.204082	0.408163	0	0	0	0	0	0.0816327	0.0681633	0.102041	1
	5	0.385654	0.128423	0.192827	0	0.0771307	0.0551485	0	0	0.0644042	0	0.0964134	1
	6	0.385654	0.0964134	0.192827	0	0	0	0.128423	0	0.0551485	0.0771307	0.0644042	1
	7	0.385654	0.128423	0.192827	0	0	0.0551485	0	0	0.0644042	0.0771307	0.0964134	1
	8	0.43802	0.21901	0.145861	0	0	0.109505	0	0.087604	0	0	0	1
	9	0.43802	0.145861	0	0	0	0	0	0.21901	0.109505	0	0.087604	1
	10	0	0.135918	0.102041	0	0	0	0	0.0681633	0.408163	0.0816327	0.204082	1
	11	0.545554	0.272777	0	0	0	0	0	0	0	0	0.181669	1
	12	0.353482	0.0883704	0.176741	0.0441852	0	0.0392365	0.0505479	0	0.0590315	0.0706964	0.117709	1
	13	0.480077	0	0.159866	0	0	0	0.240038	0	0	0.120019	0	1
	14	0.480077	0.120019	0.159866	0	0	0	0	0	0	0	0.240038	1
	15	0.545554	0	0.181669	0	0	0	0	0	0	0	0.272777	1

## Sheet: wRHP
weighted Riverine Habitat proportion (wRHp, %)		Barrier type
		Dam	Weir	Sluice	Culvert	Ford	Ramp
FCMacHT	1	37.9312	46.1258	52.4723	81.1569	90.6229	94.0663
	2	11.3125	28.3233	37.0645	72.667	87.5195	89.1616
	3	42.3412	48.805	55.642	82.5935	92.2953	95.2214
	4	37.579	45.3763	52.7106	80.4297	91.3349	93.9632
	5	41.855	48.9771	54.8635	84.376	92.0678	95.1457
	6	27.2357	39.1097	46.1619	77.2609	89.0938	91.4767
	7	32.7095	42.8342	49.5745	80.2164	90.3599	92.8869
	8	12.7934	29.8026	38.2772	73.7329	88.1448	89.3042
	9	36.2853	46.0327	52.3291	80.982	91.4169	93.6281
	10	78.333	73.6176	76.8672	96.9073	97.7148	101.508
	11	35.9887	45.0045	50.4376	81.5518	89.6405	92.9605
	12	40.783	48.1949	54.1772	82.4444	91.2695	94.378
	13	13.2381	29.9611	37.8573	71.6983	86.6942	88.4868
	14	49.87	54.1867	59.1607	85.2527	91.8212	96.0924
	15	56.6717	58.9087	63.3751	87.3922	92.7811	97.6349

## Sheet: FCMacHT_sensitivity
FCMacHT sensitivity		FCMacHT sensitivity
FCMacHT	1	52.4815
	2	58.6587
	3	50.9014
	4	51.0185
	5	52.3543
	6	54.2716
	7	53.4562
	8	57.4213
	9	50.851
	10	43.001
	11	52.1705
	12	51.4897
	13	57.3337
	14	49.6182
	15	48.9167
